# Supplementary material for: The combined impact of smoking, obesity and alcohol on life-expectancy trends in Europe
Source: Int J Epidemiol. 2021 Jan 11;50(3):931–41. doi: 10.1093/ije/dyaa273 (PMC8271206; doi:10.1093/ije/dyaa273)
Supplement: dyaa273_Supplementary_Data [file dyaa273_supplementary_data.zip]

Archive with 2 entries (2 files):
- ije-2020-05-0940-File002.pdf
- ije-2020-05-0940-File003.pdf
